# Supplementary material for: The protein family TcTASV-C is a novel Trypanosoma cruzi virulence factor secreted in extracellular vesicles by trypomastigotes and highly expressed in bloodstream forms
Source: PLoS Negl Trop Dis. 2018 May 4;12(5):e0006475. doi: 10.1371/journal.pntd.0006475 (PMC5955593; doi:10.1371/journal.pntd.0006475)
Supplement: S1 Dataset — TcTASV-C protein sequences retrieved from TriTrypDB and Genbank and used to feed WebLogo. (TXT) [file pntd.0006475.s001.txt]

>TcCLB.508741.440
MMMMVTVRRRVVCDLLILALLCCCCSLSVCGTAVPAKSLVFVHFSCPGTDGKLSWHLRGEEEWKKCPKKPEEVDQDSDERARLCVAGGDFYEYWKSRRRIFCAPPSDQVEFMFEIKFATY
>TcCLB.508743.10 
MMMMVTVRRRVVCDLLILALLCCCCCLSVCGTAVPAKSLVFVHFSCPGTDGKLSWHLRGEEEWKKCPKKPEEVDQDSDERARLCVAGGDFYEYWKSRRRIFCAPPSDQVEFMFEIKFATY
>TcCLB.508737.10
MMMMVTVRRRVVCDLLILALLCCCCCLPVCGTAVPVKTFVFVHFSCPGTDGKLSWHLRGEEEWKKCPKKPGEVDQDSDERARLCVAGGDFYRAWRRRVFCSPPSNQVEFMFEIEFATYGG
>TcCLB.509147.40 
MMMVTLRRRVMCDLLILALLCCCCCLSVCGTAVPAKTFVFVAFSCPGTDGKLSWRLRGEEEWKKCPKKPGEVDQDNDERARVCVAGGDFYEYSKRRAKEFCRPPSGRVEFLFEIEFATYE
>TcCLB.511675.3
MMMVTLRRRVMCDLLILALLCCCCCLSVCGTAVPAKTFLFVAFSCPGTDGKLSWRLRGEEEWKKCPKKPGEVDQDNDERARVCVAGGDFYEYSKRRAKEFCRPPSGRVEFLFEIEFATYE
>TcCLB.509123.10 
MMMVTLRRRVVCDLLILALLCCCCCLSVCGTAVPAKTFLFVAFSCPGTDGKLSWRLRGEEEWKKCPKKPGEVDQDNDERARVCVAGGDFYKYSKRTAEEFCRPPSDWVEFLFEIEFATYG
>TcCLB.507359.20
MMMVTLRRRVMCDLLILALLCCCCCLSVCGTAVPAKTFVFVAFSCPGTDGKLSWRLRGEEEWKKCPKKPGEVDQDNDERARVCVAGGDFYEYSKRRAKEFCRPPSGRVEFLFEIEFATYE
>Dm28_C_03
PAKSFVIVHFSCPGTDGKLSWRLQGEEEWKKCPKKPEEVDQDNDERAQLCVAGGDFYEYWKSRRRIFCRRHSKQVEFMFAIDFATYGGLRNSSSAMAKNNDREATDGAQQPQSQPQTGTAAPAAMA
>Dm28_C_05
PAKSFVIVHFSCPGTDGKLSWRLQGEEEWKKCPKKPREVDQNNDERAQLCVAGGDFYRAWRRRVVCSPPSNQIEFMFAIDFATYGGLRNSSSAMAKNNDREATDGAQQPQSQPQTGTAAPAAMAAA
>Dm28_C_07
PAKSIVIVHFSCPGTDGKLSWRLQGEEEWKKCPKKPEEVDQDNDERAQLCVAGGDFYEYWKSRRRIFCRRHSKQVEFMFAIDFATYGGLRNSSSAMAKNNDREATDGAQQPQSQPQTGTAAPAAMAA
>Dm28_C_08
PAKSFVIVHFSCPGTDGKLSWRLQGEEEWKKCPKKPREVDQNNDERAQLCVAGGDFYRAWRRRVVCSPPSNQIEFMFAIDFATYGGLRNSSSAMAKNNDREATDGAQQPQSQPQTGTAAPAAMAAA
>Dm28_C_09
PAKSFVIVHFSCPGTDGKLSWRLQGEEEWKKCPKKPEEVDQDNDERAQLCVAGGDFYEYWKSRRRIFCRRHSKQVEFMFAIDFATYGGLRNSSSAMAKNNDREATDGAQQPQSQPQTGTAAPAAMA
>Dm28_C_10
PAKSFVIVHFSCPGTDGKLSWRLQGEEEWKKCPKKPEEVDQDNDERAQLCVAGGDFYEYWKSRRRIFCRRHSKQVEFMFAIDFATYGGLRNSSSAMAKNNDREATDGAQQPQSQPQTGTAAPAAMAAAPTTAVVGQAQSGVGSPSREAAEAQQNKSPDQTAEDGSAQRPSENIAASPLTSTDANQHVASAPESSSHSPSSPSSDGAANETSHNSNEGDSESDASGEGSSTVTGTNPLRPARDESANETTEDIAALLPNFSPDGSDVTTVWVRTPLLLLVIALVCAAV
>Dm28_C_14
PAKSFVIVHFSCPGTDGKLSWRLQGEEEWKKCPKKPREVDQNNDERAQLCVAGGDFYRAWRRRVVCSPPSNQIEFMFAIDFATYGGLRNSSSAMAKNNDREATDGAQQPQSQPQTGTAAPAAMAAA
>Dm28_C_19
PAKSFVIVHFSCPGTDGKLSWRLQGEEEWKKCPKKPREVDQNNDERAQLCVAGGDFYRAWRRRVVCSPPSNQIEFMFAIDFATYGGLRNSSSAMAKNNDRETTDGAQQPQSQPQTGTAAPAAMAAA
>RAnew_C_01
MMMMVTVRRRVVCELLILALLCCCCCLSVCGTDLPAKSLVIVHFSCPGTDGKLSWRLQGEEEWKKCPKKPEEVDQDSDERARLCVAGGDSYEYGGVKRTRRLFCPPPSDQVEFLFAIKFATYGDLRNSSSAMAINNDREATDGAQRLQSQPQTGTAAPAA
>RAnew_C_04
MMMMVTVRRRVVCDLLILALLCCCCSLSVCGTAVPAKSLVFVHFSCPGTDGKLSWHLRGEEEWKKCPKKPEEVDQDSDERARLCVAGGDFYEHWKRTMKGTMKDFCPPPSDQVEFLFEIKFATYGGLRNSSSAMATNNDREATDSAQQLQSQPQTGTAAP
>RAnew_C_05
MMMMVTVRRRVVCDLLILALLCCCCCLSVCGTAVPAKSLVFVHFSCPGTDGKLSWHLRGEEEWKKCPKKPEEVDQDSDERARLCVAGGDFYEYWKSRRRIFCAPPSDQVEFMFEIKFATYGGLRNSSSAMAINNDREATDGAQQLQSQPQTGTAAPAATA
>RAnew_C_06
MMMMVTVRRRVVCDLLILALLCCCCCLPVCGTAVPVKTFVFVHFSCPGTDGKLSWHLRGEEEWKKCPKKPGEVDQDSDERARLCVAGGDFYRAWRRRVFCSPPSNQVEFMFEIEFATYGGLRNSSSATAINNDREATDGAQRLQSQPRNGTAAPAATAAA
>RAnew_C_08
MMVTVRRRVVCDLLILALLCCCCCLPVCGTAVPVKTFVFVHFSCPGTDGKLSWHLRGEEEWKKCPKKPGEVDQDSDERARLCVAGGDFYRAWRRRVFCSPPSNQVEFMFEIEFATYGGLRNSSSATAINNDREATDGAQRLQSQPRNGTAAPAATAAAST
>RAnew_C_09
MMMMVTVRRRVVCDLLILALLCCCCCLPVCGTAVPVKTFVFVHFSCPGTDGKLSWHLRGEEEWKKCPKKPGEVDQDSDERARLCVAGGDFYRAWRRRVFCSPPSNQVEFMFEIEFATYGGLRNSSSATAINNDREATDGAQRLQSQPRNGTAAPAATAAA
>RAnew_C_15
MMMVTLRRRVVCDLLILALLCCCCCLSVCGTAVPAKTFLFVAFSCPGTDGKLSWRLRGEEEWKKCPKKPGEVDQDNDERARVCVAGGDFYEYSKKRAREFCRPPSDRVEFLFEIEFATYGNLSSSSSATAQNNDREATDGAQQLQSQPQAGKAAPAAMAA
>RAnew_C_17
MMMMVTVRRRVVCDLLILALLCCCCCLSVCGTDVPAKSFVIVHFSCPGTDGKLSWRLQGEEEWKKCPKKPEEVDQDSDERARLCVAGGDFYEYWKSRRRIFCAPPSDQVEFMFEIKFATYGGLRNSSSAMAQNNDREATDGAQRLQSQPQTGTAAPAATA
>RAnew_C_18
MMMVTLRRRVMCDLLILALLCCCCCLSVCGTAVPAKTFLFVAFSCPGTDGKLSWRLRGEEEWKKCPKKPGEVDQDNDERARVCVAGGDFYEYSKKRAREFCRPPSDRVEFLFEIEFATYGNLSSSSSATAQNNDREATDGAQQLQSQPQAGKAAPAAMAA
>RAnew_C_19
MMMVTLRRRVMCDLLILALLCCCCCLSVCGTAVPAKTFLFVAFSCPGTDGKLSWRLRGEEEWKKCPKKPGEVDQDNDERARVCVAGGDFYEYSKKRAREFCRPPSDRVEFLFEIEFATYGNLSSSSSATAQNNDREATDGAQQLQSQPQAGKAAPAAMAA
>RAnew_C_20
MMMMVTVRRRVVCELLILALLCCCCCLSVCGTDLPAKSLVIVHFSCPGTDGKLSWRLQGEEEWKKCPKKPEEVDQDSDERARLCVAGGDFYEYGGVKRTRRLFCPPPSDQVEFLFAIKFATYGDLRNSSSAMAINNDREATDGAQRLQSQPQTGTAAPAA
>RAnew_C_21
MMMMVTVRRRVVCDLLILALLCCCCCLPVCGTAVPVKTFVFVHFSCPGTDGKLSWHLRGEEEWKKCPKKPGEVDQDSDERARLCVAGGDFYRAWRRRVFCSPPSNQVEFMFEIEFATYGGLRNSSSAMAQNNDREATDGAQQLQSQPQTGTAAPAATAAA
>RAnew_C_22
MMMMVTVRRRVVCDLLILALLCCCCSLSVCGTAVPAKSLVFVHFSCPGTDGKLSWHLRGEEEWKKCPKKPEEVDQDSDERARLCVAGGDFYEYWKSRRRIFCAPPSDQVEFMFEIKFATYGGLRNSSSAMAQNNDREATDGAQRLQSQPQTGTAAPAATA
>RAnew_C_25
MMMMVTVRRRVVCDLLILALLCCCCCLSVCGTDVPAKSFVIVHFSCPGTDGKLSWRLQGEEEWKKCPKKPEEVDQDSDERARLCVAGGDFYEYGGVKRTRRLFCLPPSDQVEFLFAIKFATYGDLRNSSSAMAQNNDREATDGAQRLQSQPQTGTAAPAA
>RAnew_C_26
MMMMVTVRRRVVCDQLVLVLLCCCCCLSVCGTAVPAKSLVFVHFSCPGTDGKLSWHLRGEEEWKKCPKKPEEVDQDSDERARLCVAGGDFYEYWKSRRRIFCAPPSDQVEFMFEIKFATYGGLRNSSSAMAQNNDREATDGAQRLQSQPQTGTAAPAATA
>RAnew_C_27
MMMVTVRRRVVCELLILALLCCCCCLSVCGTDLPAKSLVIVHFSCPGTDGKLSWRLQGEEEWKKCPKKPEEVDQDSDERARLCVAGGDFYEYGGVKRTRRLFCPPPSDQVEFLFAIKFATYGDLRNSSSAMAINNDREATDGAQRLQSQPRTGTAAPAAM
>RAnew_C_28
MMMMVTVRRRVVCDLLILALLCCCCCLSVCGTAVPAKSLVFVHFSCPGTDGKLSWHLRGEEEWKKCPKKPEEVDQDSDERARLCVAGGDFYEYWKSRRRIFCAPPSDQVEFMFEIKFATYGGLRNSSSAMAQNNDREATDGAQRLQSQPQTGTAAPAATA
>RAnew_C_29
MMMMVTVRRRVVCDLLILALLCCCCCLSVCGTAVPAKSLVFVHFSCPGTDGKLSWHLRGEEEWKKCPKKPEEVDQDSDERARLCVAGGDFYEYWKSRRRISCAPPSDQVEFMFEIKFATYGGLRNSSSAMAQNNDREATDGAQRLQSQPQTGTAAPAATA
>RAnew_C_32
MMMMVTVRRRVVCDLLILALLCCCCCLPVCGTAVPVKTFVFVHFSCPGTDGKLSWHLRGEEEWKKCPKKPGEVDQDSDERARLCVAGGDFYRAWRRRVFCSPPSNQVEFMFEIEFATYGGLRNSSSATAINNDREATDGAQRLQSQPRNGTAAPAATAAA
>Tcruzi_14470-4-1148-69
MMMMVTVRRRVVCDLLILALLCCCCSLSVCGTAVPAKSLVFVHFSCPGTDGKLSWHLRGEEEWKKCPKKPEEVDQDSDERARLCVAGGDFYEHWKRTMKGTMKDFCPPPSDQV
>Tcruzi_1863-4-1211-93
MMMMVTVRRRVVCELLILALLCCCCCLSVCGTDLPAKSLVIVHFSCPGTDGKLSWRLQGEEEWKKCPKK
PEEVDQDSDERARLCVAGGDFYEYGGV
>Tcruzi_2539-5-1029-67
VFVHFSCPGTDGKLSWHLRGEEEWKKCPKKPEEVDQDSDERARLCVAGGDFYEHWKRTMKGTMKDFCPPPSDQVEFLFEIKFATYGGLRNSSSAMATNNDREATDGAQQLQ
>Tcruzi_20170-4-930-22
MMMMVTVRRRVVCDLLILALLCCCCCLSVCGTAVPAKSLVFVHFSCPGTDGKLSWHLRGEEEWKKCPKKPEEVDQDSDERARLCVAGGDFYEYWKSR
>Tcruzi_7306-4-5119-4052
MMMVTLRRRVMCDLLILALLCCCCCLSVCGTAVPAKTFVFVAFSCPGTDGKLSWRLRGEEEWKKCPKKPGEVDQDNDERARVCVAGGDFYEYSKRRAK
