# Supplementary material for: The protein family TcTASV-C is a novel Trypanosoma cruzi virulence factor secreted in extracellular vesicles by trypomastigotes and highly expressed in bloodstream forms
Source: PLoS Negl Trop Dis. 2018 May 4;12(5):e0006475. doi: 10.1371/journal.pntd.0006475 (PMC5955593; doi:10.1371/journal.pntd.0006475)
Supplement: S1 Table — (XLSX) [file pntd.0006475.s008.xlsx]

## Sheet: Hoja1
Reactivity of sera from vaccinated mice against TcTASV-C peptides									Reactivity of sera from infected (unvaccinated) mice against TcTASV-C peptides
	P304_319	P189_207	P172_188	P73_89	P46_62	P47_63	# of peptides detected			1.P304_319	2.P189_207	3.P172_188	6.P73_89	4.P46_62	5.P47_63	# of peptides detected
Post TASV-C R10 (2ª ensayo)	1.0203	0.833809	1.14415	0.884394	1.75558	0.929201	3		733 60dpi R2	0.635	0.765	0.745	0.75	0.805	0.885	0
Post TASV-C R9 (2ª ensayo)	1.03784	0.995325	1.91288	0.946667	1.34936	0.922462	3		7854 A PS	0.755	0.705	0.755	0.865	0.68	0.85	0
Post TASV-C 2.5(1ª ensayo)	0.740909	2.04546	0.73	0.538421	1.135	0.9	2		961120 B3/C3H-CA1 45dpi	0.605	0.59	0.935	0.785	0.515	0.925	0
Post TASV-C 1.4(1ª ensayo)	0.689091	0.851818	0.909091	0.583684	3.9225	0.98375	1		Caja 1 R4 CL 30dpi	0.57	0.745	0.685	0.795	0.755	0.795	0
Post TASV-C 1.1(1ª ensayo)	0.791017	0.760077	2.61894	0.829475	0.867381	0.771976	1		Caja 1 R6 CL 30dpi	0.61	0.895	0.845	0.72	0.84	0.76	0
Post TASV-C 1.2(1ª ensayo)	0.873235	0.792811	2.28624	1.90648	1.27626	0.839947	3		Caja 2 R1- 18/6 CL	0.55	0.71	0.705	0.65	0.715	0.725	0
Post TASV-C R8 (2ª ensayo)	0.999849	0.863496	1.96491	0.937879	1.59569	0.902534	2		Caja 2 R3- 18/6 CL	0.565	0.71	0.65	0.7	0.69	0.645	0
Post TASV-C 1.5(1ª ensayo)	0.702021	0.84001	1.05656	0.727857	2.71402	0.912331	2		Caja C R2 (RA) 7mpi	0.735	1.15	0.82	0.92	0.855	0.895	1
Post TASV-C 2.2(1ª ensayo)	0.730545	0.934096	1.46889	0.843454	1.15335	0.874002	2		R1 60dpi 10-11-12	0.57	0.61	1.35	0.715	0.5	0.795	1
Post TASV-C C1R5 (3ªensayo)	0.707809	0.738165	0.649628	0.908	1.7096	0.736915	1		R1 60dpi-RA	0.68	0.92	1.905	0.905	0.715	0.77	1
Post TASV-C 2.1(1ª ensayo)	0.604203	0.863425	0.909546	0.804576	0.812353	0.783053	0		R4 60dpi-RA	0.885	2.365	1.52	0.94	0.9	0.915	2
Post TASV-C 3.1+4.1(2ª ensayo)	1.25133	1.75076	1.0947	0.983939	1.10934	0.875795	4		R6 16-5-14 40dpi	0.585	0.7	0.695	0.685	0.675	0.695	0
Post TASV-C C1R2 (3ªensayo)	0.745652	0.846232	2.57588	0.974091	0.937248	0.819975	1		RC CL 40dpi 16-5-14	0.535	0.545	0.555	0.705	0.45	0.725	0
Post TASV-C 1.3(1ª ensayo)	0.782181	2.88165	1.6869	0.823182	0.943137	0.801101	2		number of reactive sera	0	2	3	0	0	0
Post TASV-C C2R5 (3ªensayo)	0.755189	1.43449	0.776192	0.835071	0.721339	0.730567	1		% of reactive sera	0	15.38	23.07	0	0	0
Post TASV-C C2R3 (3ªensayo)	0.537376	0.698443	0.844924	0.798273	1.29356	0.669193	1
Post TASV-C C2R2 (3ªensayo)	0.787358	0.854335	0.670705	0.967182	0.748081	0.668078	0
Post TASV-C C1R3 (3ªensayo)	0.575726	2.20004	0.699365	0.751879	0.794349	0.601378	1
Post TASV-C C1R4 (3ªensayo)	0.617545	0.74977	0.631576	0.773485	1.31771	0.662402	1
Post TASV-C C2R4 (3ªensayo)	0.605902	1.52314	1.64377	0.728606	0.835196	0.646581	2
Post TASV-C 4.3 (2ª ensayo)	1.15068	0.898452	0.848667	0.957576	0.807738	0.895795	1
Post TASV-C C1R1 (3ªensayo)	0.617023	0.807787	0.795236	0.8	0.800713	0.703617	0
number of reactive sera	4	6	11	1	12	0
% of reactive sera	18.18	27.27	50	4.54	54.54	0
Values represent the ratio between the sera O.D. for each peptide / the cut-off value of each peptide
Peptide: P304_319
sequence: STENIAALLQNFVGPD
Position: Aa 304 - 319
max reactivity (Carmona et al, 2015): 2.35
A11 (DNA): no
TASV-C HIS: Partially conserved (STEDIAALLQNFVVLD )
TASV_GST: no
peptide: P189_207
sequence: KSPDQTAEDGSAQRPSENI
Position: Aa 189 - 207
max reactivity (Carmona et al, 2015): 2.04
A11 (DNA): no
TASV-C HIS: partially conserved (KSPDHTAEDGSAPSSSENI)
TASV_C GST: partially conserved ( KSPDHTAEDGSAPSSSENI)
seq “P189-207” are the same in both rTcTASV-C (tasv-c gst and tasv-c his)
Peptide: P172_188
sequence: QSGVGSPSREAAEAPQK
position: Aa 172 - 188
max reactivity (Carmona et al, 2015): 1.7
A11 (DNA): no
TASV-C HIS: conserved 100%
Tasv-C_GST: conserved 100%
obs: epitope 2+epitope 3 cubren aa 172 a 207
Peptide: P46_62
sequence: PGTDGKLSWRLRGEEEW
Position: Aa 46 - 62 (overlaping tasv_all y tasv_c motifs)
max reactivity (Carmona et al, 2015): 0.52
A11 (DNA): no
TASV-c HIS: conserved 100% (truncated): LSWRLRGEEEW
TASV_Cgst: highly conserved (truncated): SWRLQGEEEW
Peptide: P47_63
sequence: PGTDGKLSWRLQGEEEW
position: 47-63 (chosen because identical to peptide P46 except by one aa BUT P47 UNreactivity in microarrays, also overlaping tasv_all and tasv_c motifs)
A11 (DNA): ausente
TASV-c HIS:highly conserved ( truncated) LSWRLRGEEEW
TASV_Cgst : 100% conserved (truncated): SWRLQGEEEW
Peptide: P73_89
sequence: VDQDSDERARLCVAGG
Position: Aa 73 - 89 (chosen because encompassing tasv_c motif AND non-reactive in Carmona et al, 2015, predicted UNreactivity by Bebpipred, predicted as T epitope)
A11 (DNA): no
TASV-C HIS: 100% conserved
Tasv_C_gst: 100% conserved
